# Supplementary material for: Impact of vaccine pause due to Thrombosis with thrombocytopenia syndrome (TTS) following vaccination with the Ad26.COV2.S vaccine manufactured by Janssen/Johnson & Johnson on vaccine hesitancy and acceptance among the unvaccinated population
Source: PLoS One. 2022 Oct 11;17(10):e0274443. doi: 10.1371/journal.pone.0274443 (PMC9553048; doi:10.1371/journal.pone.0274443)
Supplement: S1 Appendix — (XLS) [file pone.0274443.s004.xls]

## Sheet: Sheet1
position	name	type	isnumeric	format	vallab	varlab
1	city	str32	0	%32s		city
2	region	str20	0	%20s		region
3	states_grouped	long	1	%21.0g	states_grouped	Geographic region
4	country	str2	0	%9s		country
5	weight	double	1	%10.0g		weight
6	age	long	1	%10.0g		Age (years)
7	age_group	str11	0	%11s		age_group
8	gender	double	1	%10.0g	gender	Gender
9	answer_order	long	1	%10.0g		answer_order
10	svy_lang	double	1	%10.0g	language	Survey language
11	intention_to_get_vaccinated_grou	str26	0	%26s		intention_to_get_vaccinated_grouped
12	intentvax_cat	double	1	%29.0g	intentvax_cat	Vaccination intent, all cats
13	intentvax_cat2	double	1	%35.0g	intentvax_cat2	Vaccination intent, reduced cats
14	hesitant_cat	double	1	%35.0g	hesitant_cat	Vaccine hesitant (delayed vs uncertain)
15	hesitantagainst_vs_def	long	1	%35.0g	hesitantagainst_vs_def	Vaccine hesitant (delayed/uncertain/against vs def/likely will)
16	hesitant_vs_def	double	1	%35.0g	hesitant_vs_def	Vaccine hesitant (delayed/uncertain vs def/likely will)
17	hesitant_vs_defnot	double	1	%33.0g	hesitant_vs_defnot	Vaccine hesitant (delayed/uncertain vs def/likely will not)
18	hesitant_vs_decided	double	1	%33.0g	hesitant_vs_decided	Vaccine hesitant (delayed/uncertain vs decided (will or will not))
19	age_cat	double	1	%9.0g	age_cat	Age category (years)
20	raceethnic	double	1	%34.0g	raceethnic	Race / ethnicity
21	politics	double	1	%14.0g	politics	Political leaning
22	hhincome	double	1	%17.0g	hhincome	Household income, annual
23	educ_cat	double	1	%32.0g	educ_cat	Educational status
24	urbanrural	double	1	%15.0g	urbanrural	Urban/rural status
25	religion	long	1	%20.0g	religion	Religion / faith
26	immigrate	long	1	%56.0g	immigrate	Family immigration history
27	medhx_covid	long	1	%32.0g	medhx_covid	Medical history: Covid-19
28	vaxreas_fam	float	1	%9.0g	yesno	Reason to get vaccinated: protect my family
29	vaxreas_me	float	1	%9.0g	yesno	Reason to get vaccinated: protect myself
30	vaxreas_norm	float	1	%9.0g	yesno	Reason to get vaccinated: return to normal life
31	vaxreas_vuln	float	1	%9.0g	yesno	Reason to get vaccinated: protect vulnerable people
32	vaxreas_oth	float	1	%9.0g	yesno	Reason to get vaccinated: doctor says, work encourages, everyone else is
33	vaxreas_fam_yn	float	1	%9.0g	yesno	Vaccination reasons: protect family, y/n
34	vaxreas_me_yn	float	1	%9.0g	yesno	Vaccination reasons: protect myself, y/n
35	vaxreas_norm_yn	float	1	%9.0g	yesno	Vaccination reasons: return to normal life, y/n
36	vaxreas_vuln_yn	float	1	%9.0g	yesno	Vaccination reasons: protect vulnerable people, y/n
37	vaxreas_oth_yn	float	1	%9.0g	yesno	Vaccination reasons: doctors says, work encouraged, group think, y/n
38	jj_time	float	1	%29.0g	jj_time	Survey time period, pre/during/post J&J pause
39	trust_hcp	float	1	%11.0g	trust_bin	Trust doctor or other healthcare provider
40	trust_localhd	float	1	%11.0g	trust_bin	Trust local or state health department
41	trust_cdc	float	1	%11.0g	trust_bin	Trust health officials from the CDC
42	trust_surggen	float	1	%11.0g	trust_bin	Trust the Surgeon General
43	trust_unisci	float	1	%11.0g	trust_bin	Trust scientists/doctors from universities
44	trust_fauci	float	1	%11.0g	trust_bin	Trust Dr. Fauci
45	trust_religlead	float	1	%11.0g	trust_bin	Trust my religious leader
46	trust_hcpknown	float	1	%11.0g	trust_bin	Trust someone I know who works in healthcare
47	trust_news	float	1	%11.0g	trust_bin	Trust news commentators
48	trust_elected	float	1	%11.0g	trust_bin	Trust mayor, governor, or other elected official
49	trust_entertain	float	1	%11.0g	trust_bin	Trust entertainers
50	trust_sports	float	1	%11.0g	trust_bin	Trust sports figures
51	trust_closecircle	float	1	%11.0g	trust_bin	Trust my family and close friends
52	trust_hcp2	float	1	%11.0g	trust_bin	Trust doctor or other healthcare provider
53	trust_localhd2	float	1	%11.0g	trust_bin	Trust local or state health department
54	trust_cdc2	float	1	%11.0g	trust_bin	Trust health officials from the CDC
55	trust_surggen2	float	1	%11.0g	trust_bin	Trust the Surgeon General
56	trust_unisci2	float	1	%11.0g	trust_bin	Trust scientists/doctors from universities
57	trust_fauci2	float	1	%11.0g	trust_bin	Trust Dr. Fauci
58	trust_religlead2	float	1	%11.0g	trust_bin	Trust my religious leader
59	trust_hcpknown2	float	1	%11.0g	trust_bin	Trust someone I know who works in healthcare
60	trust_news2	float	1	%11.0g	trust_bin	Trust news commentators
61	trust_elected2	float	1	%11.0g	trust_bin	Trust mayor, governor, or other elected official
62	trust_entertain2	float	1	%11.0g	trust_bin	Trust entertainers
63	trust_sports2	float	1	%11.0g	trust_bin	Trust sports figures
64	trust_closecircle2	float	1	%11.0g	trust_bin	Trust my family and close friends
65	vaxsafety_yn	float	1	%9.0g	yesno	Concern of vaccine safety, y/n
66	survey	float	1	%11.0g	survey	Baseline or J&J
67	device	str12	0	%-9s
68	vaccinetype	double	1	%10.0g	vaccinetype	Vaccine Received
69	vaccine_jj	double	1	%10.0g	vaccine_jj	J&J Vaccine Received
70	vaccine_moderna	double	1	%10.0g	vaccine_moderna	Moderna Vaccine Received
71	vaccine_pfizer	double	1	%10.0g	vaccine_pfizer	Pfizer Vaccine Received
72	vaccinechoice	double	1	%10.0g	vaccinechoice	Choice of Vaccine
73	vaccine_avail_dontremember	double	1	%10.0g	vaccine_avail_dontremember	Vaccine Available: Don't Remember
74	vaccine_avail_jj	double	1	%10.0g	vaccine_avail_jj	Vaccine Available: J&J
75	vaccine_avail_moderna	double	1	%10.0g	vaccine_avail_moderna	Vaccine Available: Moderna
76	vaccine_avail_pfizer	double	1	%10.0g	vaccine_avail_pfizer	Vaccine Available: Pfizer
77	chosejj	double	1	%10.0g	chosejj	Chose JJ when had choice
78	trust_cdc_jj_cat	double	1	%10.0g	trust_cdc_jj_cat	Trust CDC (JJ) Category
79	trust_cdc_jj_2	double	1	%10.0g	trust_cdc_jj_2	Trust CDC (JJ) Dichot
80	trust_cdc_jj	double	1	%10.0g	trust_cdc_jj	Trust CDC (JJ) Mean
81	trust_fda_jj_cat	double	1	%10.0g	trust_fda_jj_cat	Trust FDA (JJ) Category
82	trust_fda_jj_2	double	1	%10.0g	trust_fda_jj_2	Trust FDA (JJ) Dichot
83	trust_fda_jj	double	1	%10.0g	trust_fda_jj	Trust FDA (JJ) Mean
84	vaccine_pause_hear	double	1	%10.0g	vaccine_pause_hear	Heard About JJ Pause
85	willing_jj_cat	double	1	%10.0g	willing_jj_cat	Willing to Get JJ After Pause All
86	willing_jj	double	1	%10.0g	willing_jj	Willing to Get JJ After Pause (less/neutral/more willing)
87	willing_other_cat	double	1	%10.0g	willing_other_cat	Willing to Get Other Vaccine After Pause All
88	willing_other	double	1	%10.0g	willing_other	Willing to Get Other Vaccine After Pause (less/neutral/more willing)
89	trust_monitor_cat	double	1	%10.0g	trust_monitor_cat	Trust in Monitoring System After Pause All
90	trust_monitor	double	1	%10.0g	trust_monitor	Trust in Monitoring System After Pause (less/neutral/more trust)
91	safety_willing_jj_cat	double	1	%10.0g	safety_willing_jj_cat	Willing to Get JJ After Safety Info All
92	safety_willing_jj	double	1	%10.0g	safety_willing_jj	Willing to Get JJ After Safety Info (less/neutral/more willing)
93	safety_willing_other_cat	double	1	%10.0g	safety_willing_other_cat	Willing to Get Other Vaccine After Safety Info All
94	safety_willing_other	double	1	%10.0g	safety_willing_other	Willing to Get Other Vaccine After Safety Info (less/neutral/more willing)
95	safety_trust_monitor_cat	double	1	%10.0g	safety_trust_monitor_cat	Trust in Monitoring System After Safety Info All
96	safety_trust_monitor	double	1	%10.0g	safety_trust_monitor	Trust in Monitoring System After Safety Info (less/neutral/more willing)
97	safety_feelings_jj	double	1	%10.0g	safety_feelings_jj	Feelings About Getting JJ After Safety Info
98	safety_feelings_vacc	double	1	%10.0g	safety_feelings_vacc	Feelings About Getting Vaccine After Safety Info
99	info_at_vacc_cat	double	1	%34.0g	vacc_cat	Received Info at Vaccination All
100	info_at_vacc_discussed	double	1	%10.0g	info_at_vacc_discussed	Info at Vaccination Discussed
101	info_at_vacc_materials	double	1	%10.0g	info_at_vacc_materials	Info at Vaccination Materials
102	safety_feelings_moderna	double	1	%10.0g	safety_feelings_moderna	Feelings About Getting Moderna After Safety Info
103	safety_feelings_pfizer	double	1	%10.0g	safety_feelings_pfizer	Feelings About Getting Pfizer After Safety Info
104	prefer_jj	double	1	%10.0g	prefer_jj	Prefer J&J
105	prefer_moderna	double	1	%10.0g	prefer_moderna	Prefer Moderna
106	prefer_pfizer	double	1	%10.0g	prefer_pfizer	Prefer Pfizer
107	prefer_any	double	1	%10.0g	prefer_any	Prefer Any
108	prefer_none	double	1	%10.0g	prefer_none	Prefer None
109	take_jj_if_only	double	1	%10.0g	take_jj_if_only	Would Take J&J if Only Available
110	politics_cat	double	1	%10.0g	politics_cat	Political Affiliation All Cat
111	svydate_statdate	float	1	%td
112	region_cdc	float	1	%11.0g	region_cdc	Geographic region, CDC-classified
113	trust_cdcfda	float	1	%9.0g	yesno	Trust in CDC/FDA, mean
114	trust_cdcfda2	float	1	%9.0g	yesno	Trust in CDC/FDA, dichot on neutral
115	vaccinated	float	1	%9.0g	yesno	Vaccinated (versus unvaccinated)
